# Supplementary material for: 2mit, an Intronic Gene of Drosophila melanogaster timeless2, Is Involved in Behavioral Plasticity
Source: PLoS One. 2013 Sep 30;8(9):e76351. doi: 10.1371/journal.pone.0076351 (PMC3786989; doi:10.1371/journal.pone.0076351)
Supplement: File S1 — Multiple alignment of 21 Drosophilidae, 4 Lepidoptera and Apis mellifera 2MIT sequences performed by MAFTT software and manually refined. (FASTA) [file pone.0076351.s004.fasta]

>D.grimshawi/1-1176
---------MKPTRNCDLA-GMCLVWALLLCSSVLA-------------ISLTNAAAEQQELQLSR---QHL
SFQSVHRMLRDE-HEP--A-NYKSELRYKHKRDIQTLHEL--------------------------------
---------------------HKREVATATAAATWLNLSSQGLT----EYDS-QKNYQGQLELV--TRLDV-
SHNQS-SLQLS-NFSQLQHLNVSNNSLSVLPTI------SSTLITLDLSCNRLSQLS-------GSFFEQRM
PQLKQLNLAHNQLGKTIGRQAFYNLISLQTLQLSWNNIADIDYETFLALPSLQHLDLSHNQLSGSAIRALQG
IPDLVSLSIAHNPQVGAAMQEFVA----SWSLKELDASGTGLCQVPAALAQSVRTLKLSHNWLKSINCGDLD
SYPLLQYLDLSHSRIAQVEDDALGRLELLELLFLDHNNLVRVPNDLPPSLEHLFVQHNRIMELQPQSFVGLK
NLKTLDMSGNRLLYLPALPL----------------------------------------------------
----------------------------------PNLLTLNLQSAGIESVSQSIVHTLPQLRDLLLEDNPIR
CSDLL-GMAEWASPCRSPD--LGQL--------TGSIDLKQRYVQLQHFNDKYCSC-----CGRNESE----
-----AAVESAMPPACGILSA-------------TTTQRTVPKVQKSKALLTTATATTTTATT---------
-------------------------------------------TTTKTTTKTTTMQSNGNN-IALLTAKTFG
PAETTSLVQEQ--------------SQQMPTMPTATKTATAAVATAT----APTTVASRTAASIPSLYHAEA
AATA---TRAEKRKNILATSLTERETTTTATTTAA-----------AAAAPPLRLAMPTDISNVAVVATTTR
---------------AATATASQTTTILPLLSSNIAKHEEDTKNVDKAAKSLLKQTAGKR--ATITTKHR--
-----------DSSGQETKLVEKPMQHKHATLQLNIKDRHLI--------GTPLLMHQGDNLLVDAEQLLLP
GTATV-ADA--ET-------AFGA--SQQQHQ--------QP-AQEATDKRQSAEEINGDTRTATHEMEMNR
-------KLETESESDTKLHKKKPTLSIKKMTYTTYKHTA------------------ETSPPAAAATY-PP
AAAISPTAAVTSPQQHQHSSVNTPN-----AFKQELNTFAQLKAFVELKTEASKSAQLLDQRQEKQQTLTG-
--SHPGLMLLLSCILVIVLLAGLAHVYRCELPWQRNGRTGQMRPHHQHHQRH-LNESDDVRSFLHYQGSTTG
SVLGSVDADPARLHAWHHSTRREAPYSSPLHNLQARELQREQ----QKLQFYSASLADSST---------AS
SGSSRSSLHSPSNEDNYYIEMAPSIPMPAASPICIQSNLPMELLSSNLRRNVD------RVAGDAVAATE--
--MG------GSATTLRSVSSKLMAPSSRRLNIW--------------------------------------
-----------------------------------------------------------------
>D.mojavensis/1-1116
----------------MLL-GLWLCLALLLCSA-QA-------------LSLTNAAAEQEERKLSLA--QHL
SFQGVRRMLRDE-HAP--A-HYKAELRYQHKRETQPREKR--------------------------------
----------------------------ETSGAALLNLTRQGLS----VYDS-QQNFQGQFELV--HRLDL-
SHNRS-SLQLQ-NFTQLQQLHACNNSLTALPAL------SASLVTLDLSGNRLSRLS-------GSFFEQRM
PQLKQLNLAHNQLDGAIDRQAFYNLMGLETLLLSWNNITDIDYETFLALPNLQHLDLSHNRLSGSAIRALQG
IPDLVSLSIAHNPQVGAAMQEFVA----SWSLKELDASGTGLCQVPAALAQSVRTLKLSHNWLQSINCGDLD
SYPLLQYLDLSYSHVAQLEDDALGRLELLELLFLDHNSLMHVPNSLPTSLEHLFLQHNSIMELQPQAFAGLK
NLKTLDLSNNRLMFLPALPL----------------------------------------------------
----------------------------------PQLLTLNLQSAGIESVSQAIVHTLPQLRDLLLEDNPVR
CSDLL-GIAEWASPCRSVD--LGRT--------MGRIDLKRRYVQLANFYESFSPA-----CAGVANELATR
DEEAVQQLAKSMPPTCGIAAT-------------TTMPATMPKVHKSKAAATTAATAA--------------
-------------------------------------------ATTATAAHPNAMQSSGNN-IALLTTKTLG
PAETTSLAQLQ--------------RQQMPGMPTEIITTTAAA---------ATTAATATAFGVPSL-----
-------QRAAKRTSILASSSPTSPATT---TAAT-----------AAERAPARLGKPTKISNVAA------
----------------------VPQTILALISSDMAN-------KQKLAKSVLKETATAA--TTTST-----
-----------SATTTTTIAQEAKPMHKHATLQLHIKDRHLI--------GTPLLMHKGDNLLIDAEQLLLP
GTATV-ADA--ET-------LAA---SQ---Q------------QEATDKRQ-AEAIKGDTKATGAHAEQQQ
QQQQHQQQQQLELEHAKLKKKQKPSLSIKKMTYSTKHAAA------------------TT-----TTTT---
---EATTATSTRP-QHQHSSVNTPN-----AFKQELSTFAQLKAFVELKTEASKSAQLLATRLHPQQSLNG-
--SHPGLMLLLVCILVIVLLAGLAHVYRCELPWQRGPRAGHQ---RPHHQRQ-LNENDDVHSFLHYQGSG--
------QTDPARLSAWHHSTRREAPYSSPLHNLQARELQREQ----QKLQFYSASLADSSASGS-GSGSGCS
SGSSRSSLHSPSNEDSYYIEMAPSSPMAAAGGM---PHLPMELLGNSNRSSSS-SSTHRAAAAA-PQLSSGQ
MSTS------TSASTLRSMSSKLMAPSTRRLGIW--------------------------------------
-----------------------------------------------------------------
>D.virilis/1-1159
----------MLAQHCALV-GLFLAFAQLLCSV-QA-------------LTLTDAAAEQQERQLSL---QHL
SYQTVRRMLRDE-HAP--AGHYKAELRYQHKRESPLREKR--------------------------------
--------------------------EAHRTVATLLNLTRQGLS----AYDS-QQNYQGQFELV--NRLDL-
SHNRS-SLQLQ-NFTQLQQLSACNNTLTLLPAL------STTLSALDLSWNKLSQLSSSNNRSSSSFFEQRM
PQLKHLNLAHNELGGAIARQAFYNLIGLETLLLGWNNITDIDYETFLALPNLQHLDLSHNQLSGSAIRALQG
IPDLVSLSIAHNPLVGAAMQEFVA----SWSLKDLDASGTGLCQVPAALAQSVRTLKLSHNWLQTINCGDLD
SYPLLQYLDLSYSHIAQLEDDALGRLELLELLFLDHNKLMRVPNSLPTSLEHLFLQHNRIMELQPQAFVGLK
NLKTLDLSGNRLLYLPALPL----------------------------------------------------
----------------------------------ANLLTLNLQSAGIESVSQSIVHTLPQLRDLLLEENPIR
CSDLL-GIAEWASPCRSAD--LGRT--------LGLIDVKRRYVQLQNFNENFSST-----CGGVANEVND-
AAE----LAKSMPPTCSQATA-------------ATTQATMPKVQKSKALSTAAAAA---------------
-------------------------------------------TATTAATHTTLMQSSGNN-IALLTAKTLG
PAETTSLVQLQ--------------RQQMPGMPTAITVATTTPGATAEAAATTTIIATATAAGVPSL-----
-------QRAAKRTNILASSSTPLAAT----TATL-----------ATTTAPPRLARPTNISNVAAVAKATA
---------------TT---VAVPQTILALLSSDSKH---------KHAKSVLKQTAATTTTTTTTTTEMIE
TTTTTTATTVAAVQPSDTSGQEAKPAHKHATLQLHIKDRHLI--------GTPLLMHKGDNLLIDAEQLLLP
GTATV-ADA--ET-------LLAD--SQ-LKQQ-------QR--QETTDKRQ-AEAIKGDTKATPQTE----
----------LEL----EQHKKKPSLSMKKMTYSTKHAAI-----------KK-----TTA-A-PTTTIATV
LAVTAATTPSTRP-QHQHSSVNTPN-----AVKQELSTFAQLKAFVELKTEASKSAKLLATRLETQHTLNG-
--SHPGLMLLLACVLVIVLLAGLAHVYRCELPWQRSPRAQQR--PHQHHQRQ-LNESDDVHSFLHYQGSR--
------HANPARLGAWHHSTRREAPYSSPLHNLQARELQREQ----QKLQFYSASLADSS-IGS-GSGSGCS
SGSSRSSLHSPSNEESYYIEMAPSSPMTASSGI---PSLPMELLSGSSSSNSN-SNNTRRTAGTGVAATQLG
GALA------PSAATLRSMSSKLMAPGTRRLGIW--------------------------------------
-----------------------------------------------------------------
>D.willistoni/1-1161
MVKMK--PRQTMKRHCDLGLTSLLLACSLFITIVGC-------------TTPAEEAAVREEQHISALEPFGL
PYPSIHRMLRNE-NEP--D-SYRGETRYQQKRFIQPRQKR--------------------------------
---------------------SIVDTTQSVASARVLNATQKGLE----GFYNSSSQFKGQFELI--TIMDL-
SSNRN-GVHLDSKFTQLRLLDISNNSLRQQPFHLASTAV-SSLTTLDLSCNHFSQLSS------GSFFAQQL
PSLKHLNLAHNQLG-NISRETFYNLYELQTLLLSHNNITDIDYETFLALPNLQHLDLSYNRLAGSAIRALQG
IPDLVTLSIAHNPQVGAAMQEFVA----SWSLKELDASATGLCQVPAALAQSVRTLKLSDNWLRTINCGDMD
SYPLLQYLDLSHSRIAQVEDDALGRLELLETLFLNDNQLMRVPGSLPTSLEQLFMQNNQIMDLQPQVFAGLV
NLQILDLSGNRLLYLPPLRL----------------------------------------------------
----------------------------------PKLITLNLQSAGVESVSQSIVHTLPELRDLLLDDNPIK
CSDLL-GIAEWASPCRSVD--MNPP-------RKEKIDLKQQYMQLYNFYEHFKTQ-----CGRAKEGRQTE
D------DKDSAPPTCRLLVPTTT------------------KTTETATSDAAAPAAPAAAAAQQTM-----
-------------------------------------------PKGQKSKTEGTMQSVGYN-IAQLTTKTLR
PTETTSLAKLQQ------------QQQQMPGIPQLTATAATVEVKTT---------TTTTSKSLPTLTQTKA
TE--------RQ--NILATASSQP---------------------------TTRLTVPTNVGHVAASTPTAA
T--------TISTTTTTAAAFKVPQTISGLIKSSKQATNDDW----ANKESLLKTVETTE-TTT---T----
-----------ATSNDISDQIAAMAPHKHATLQLHIKDRHLI--------GTPLLMHKGDNLLVDAEQLLLP
GTATV-ADA-AET--------LEK--SQ-QQQQQQ------R--QPSTDKRQ-PEAINGDIK----------
--------------SPSPKTKKKPSLTIKKMTYSTKHGTTTTTTTTTTTSAATPTTGVETS-TMLNMVT---
----SMSTPQRL--QHQHGSVNTPKT----AAKQELSTFAQLKAYAELKTE-SKPEHLLDKRQENEQTLSG-
--SHPGVMLLVACILVIVLLAGLAHVYRCELPWQRRCRPGHA--MRPHLQRP-LNESDDGHSFLHYQGSS--
---GNHPADPARLQKWHHSTRREAPYSSPLHNLQARELQREQQKLQRCQQFYSASLASSSSS--------TA
SGSSRSSLQSPCQEDSYYIEMAPSSPPAAVR-EISMPSLPMELLASSSGSSSSNSNSRSK-----MAATDLG
GTTA--------MPAIKAVSSRIMAPSSRRLGIW--------------------------------------
-----------------------------------------------------------------
>D.miranda/1-1155
MVKIVVFKPPLRDVGLGLGMALLLAWSSLLTRVVCAHSAEAHAHA----SASARAAADREEQQLSHQPLG-L
SYQSIHRMLRDE-NEP--T-SFRGEQRYQQKRFIQTRQKR--------------------------------
---------------------------ELNAPANRLNLTNRGLR----EYNSSSGQWKGDLQVI--TSIDL-
SNNRLSRLSID-HFQQLRQLDVSNNSLSGIPLSLADTSPALPLVTLDLSCNQFSRLS-------SNFFAQLL
PQLRHLNLAHNRLG-NVSRETFYNLLELQTLLLSHNSISDIDYETFLALPNLQHLDLSHNRLGGSAIRALQG
IPDLVSLSIAHNPQVGAAMQEFVA----SWSLKELDASGTGLCQVPAALAQSVRTLKLSDNWLQAINCGDMD
SYPLLQYLDLSNSRIAHVEDDALGRLELLEFLFLDHNLLTRVPGSLPTSLEHLFLQHNQIMELPPQSFAGLT
NLQTLDVSGNRLIFLPALAL----------------------------------------------------
----------------------------------PKLLTLNLQSSGVESVSQSIVHTLPQLRDLLLEDNPII
CSDLL-GIAEWASPCRAVD--VGQP--------RGKIDLKQQYLQFHDFYENFSSQ-----CGRRLVLQGSE
D--------DKSPPTCSLTTKAAAAT-------ATTTQGTLPKVKESKAQGTTAGT----------------
--------------------------------------------------EATTKQSAGNN-IAQLTTKTLR
PTETTSLAKIQQQQ----EQQQQRRQQQMPGMPTEAT-------------------TSP---SLPTLAQTKA
TT--------A--VPILAKPAATAT--ATRATATTAMNSDEQMLQPQTATKPMGLTLPTNISDSATAAAATA
----------------ATTAIEVPQTISALASQKSDKMPAQERTDDKADDTILKYSAKAKATATTTTQ----
-----------MAASDTSGQAATVAPHKHPTLQLHIKDRHLI--------GTPLLMHKGDVLLVDAEQLLLP
GTATV-ADADAEHR----RQ-LDD--SQ--HQRRQ-QEQENR--QTSSDKRQ-PEAINGDTK----------
--------------SP-TKTKKKPSLSIKRMTYSTKHAAT-----------KM-PP-LPTA-IPIPTT----
----------PR-TQHQHSSVNTPKD----AAMEELSTFAQLKAYVELKSE-SKPEHLLDQRLEGQQTLSS-
--SHPGAMLLLACVLVVVLLAGLAHVYRCELPWQRRGRPGQM---RPHHQRQ-FNESDDAHSFLNYQGSA--
---GS-SADPARLQKWHHSTRREAPYSSPLHNLQARELQREQNRLQRCQQFYSASLAS-----------SAS
SGSSRSSLQSPCHEDSYSIEMAPSSPPAVLGFDGAVPSLPMELLSSSNSR--R-AAGADR-----VAATDLG
GETL---------PVIKSVSSRLMAPSSRRLGIW--------------------------------------
----------------------------------------------------------------
>D.pseudoobscura/1-1158
MVKIVVFKPPLRDVGLGLGMALLLAWSSLLTRVVCAHSAEA----------SSRAAADREEQQLSLQPLG-L
SYQSIHRMLRDE-NEP--T-SFRGELRYQQKRFIQTRQKR--------------------------------
---------------------------ELNAPANRLNLTNRGLR----EYNSSSGQWKGDLQVI--TSIDL-
SNNRLSRLSID-HFQQLRQLDVSNNSLSGIPLSLADTSPALPLVSLDLSCNQFSRLS-------SNFFAQSL
PQLRHLNLAHNRLR-NVSRETFYNLLELQTLLLSHNSISDIDYETFLALPNLQHLDLSHNRLSGSAIRALQG
IPDLVSLSIAHNPQVGVAMQEFVA----SWSLKELDASGTGLCQVPAALAQSVRTLKLSDNWFQAINCGDMD
SYPLLQYLDLSHSRIAHVEDDALGRLELLEFLFLDHNLLTRVPGSLPTSLEHLFLQHNQIMELPPQSFAGLT
NLQTLDVSGNRLIFLPALAL----------------------------------------------------
----------------------------------PKLLTLNLQSSGVESVSQSIVHTLPQLRDLLLEDNPII
CSDLL-GIAEWASPCRAVD--VGQP--------RGKIDLKQQYLQFHDFYENFSSQ-----CGRRLVLQGSE
D--------DKSPPTCSLTTKAA-AT-------ATTTQGTMPKVKESKAQGTTAGT----------------
--------------------------------------------------EATTKQSAGNN-IAQLTTKTLR
PTETTSLAKIQQQQQEEQQQQQQQRQQQMPGMPTEAT-------------------TSP---SLPTLAQTKA
TT--------A--VPILAMPAATATATATRATATTAMNSDEQMLQPQTATKPMGLTLPTNISDSATTAAATA
A------------TAALTTAIQVPQTISASASQKSDKMPAQERTDDKADDTILKYSAKAKATATTTTQ----
-----------MAASDTSGQAATVAPHKHPTLQLHIKDRHLI--------GTPLLMHKGDVLLVDAEQLLLP
GTATV-ADADAEHR----RQ-LDD--SQ--HQRRQ-QEQESR--QTSSDKRQ-PEAINGDTK----------
--------------SP-TKTKKKPSLSIKKMTYSTKHAAT-----------KM-PP-LPTA-IPMPTT----
----------PR-TQHQHSSVNTPKD----AAMEELSTFAQLKAYVELKSE-SKPEHLLDQRLEGQQTLSS-
--SHPGAMLLLACVLVVVLLAGLAHVYRCELPWQRRGRAGQM---RPHHQRQ-FNESDDAHSFLNYQGSA--
---GS-TADPARLQKWHHSTRREAPYSSPLHNLQARELQREQNRLQRCQQFYSASLAS-----------SAS
SGSSRSSLQSPCHEDSYSIEMAPSSPPAVLGLDGAVPSLPMELLSSRNSR--R-DAGADR-----VAATDLG
GETL---------PVIKSVSSRLMAPSSRRLGIW--------------------------------------
------------------------------------------------------------------------
-----
>D.persimilis/1-1161
MVKIVVFKPPLRDVGLGLGMALLLAWSSLLTRAVCAHSAEAHAHA--SASASARAAADREEQQLSLQPLG-L
SYQSIHRMLRDE-NEP--T-SFRGEQRYQQKRFIQTRQKR--------------------------------
---------------------------ELNAPANRLNLTNRGLR----EYNSSSGQWKGDLQVI--TSIDL-
SNNHLSRLSID-HFQQLRQLDVSNNSLSGIPLSLADTSPALPLVSLDLSCNQFSRLS-------SNFFAQRL
PQLRHLNLAHNRLG-NVSRETFYNLLELQTLLLSHNSISDIDYETFLALPNLQHLDLSHNRLSGSAIRALQG
IPDLVSLSIAHNPQVGVAMQEFVA----SWSLKELDASGTGLCQVPAALAQSVRTLKLSDNWLQAINCGDMD
SYPLLQYLDLSHSRIAHVEDDALGRLELLEFLFLDHNLLTRVPGSLPTSLEHLFLQHNQIMELPPQSFAGLT
NLQTLDVSGNRLIFLPALAL----------------------------------------------------
----------------------------------PKLLTLNLQSSGVESVSQSIVHTLPQLRDLLLEDNPVI
CSDLL-GIAEWASPCRAVD--VGQP--------RGKIDLKQQYLQFHDFYENFSSQ-----CGRRMVLQGSE
D--------DKSPPTCSLTTKAA-AT-------ATTTQGTMPKVKESKAQGTTAGT----------------
--------------------------------------------------EATTKQSAGNN-IAQLTTKTLR
PTETTSLAKIQQQQQQQQEQQQQRRQQQMPGMPTEAT-------------------TSP---SLPTLAQTKA
TT--------A--VPILAMPAATAT--ATRATATTAMNSDEQMLQPQTATKPMGLTLPTNISYSATTAEA--
-------------TAALTIAIEVPQTISASASQKSDKMPAQERTDDKADDTILKYSAKAKATATTTTQ----
-----------MAASDTSGQAATVAPHKHPTLQLHIKDRHLI--------GTPLLMHKGDVLLVDAEQLLLP
GTATV-ADAGAEHR----RQ-LDD--SQ--HQRRQ-QEQENR--QTSSDKRQ-PEAINGDTK----------
--------------SP-TKTKKKPSLSIKMMTYSTKHAAT-----------KM-PP-LPTA-IPIPTT----
----------PR-TQHQHSSVNTPKD----AAMEELSTFAQLKAYVELKTE-SKPEHLLDQRLEGQQTLSS-
--SHPGAMLLLACVLVVVLLAGLAHVYRCELPWQRRGRPGQM---RPHHQRQ-FNESDDAHSFLNYQGSA--
---GS-TADPARLQKWHHSTRREAPYSSPLHNLQARELQREQNRLQRCQQFYSASLAS-----------SAS
SGSSRSSLQSPYHEDSYSIEMAPSSPPPVLGLDGAVPSLPMELLSSRNSR--R-DAGADR-----VAATDLG
GETL---------PVIKSVSSRLMAPSSRRLGIW--------------------------------------
------------------------------------------------------------------------
-----
>D.ananassae/1-1138
MVKIV------NNQHCDLGLALLLAWTLLTGTGVLA-----------DSTTAVRAAAEREEQQLSLQDVG-L
SYQSIHRMLRDE-NEP--A-SFRGELRYQQKRHK--RE----------------------------------
--------------------------LELNAPANKLNLTHRDLR----TFNSSDGQWKGDLQVI--TAMDL-
SSNRLSSLSLD-NFKQLQQLDLSNNSLKEIPLSLMDNSNSLPLVTLDLSCNKFRQLS-------SSFFSERL
PQLKNLNLAHNQLI-NISRESFYNLLELQTLILNHNNISEIDYETFLALPNLQHLDLSHNYLSGSAIRALQG
IPDLVSLSIAYNPEVGGAMQEFVA----SWSLKELDASGTGLCQVPAALAQSVRTLKLSDNWLRAINCGDMD
SYPLLQYLDLSHSRIAHVEDDALGRLELLESLFLDHNLLMRVPSSLPPSLEHLFLQHNQIMELPPQAFVGLV
NLQTLDLSGNRLIFLPALAL----------------------------------------------------
----------------------------------PKLLTLNLQSSGVESVSQSIVHTLPQLRDLLLEDNPIR
CSDLL-GIAEWASPCRSVQMEVGQSS----PVRSGGLDLKSEYLQFHDFYENFPGSG--RKCEEIRSAN---
---------DTKPPSCTLTSVTA-----------TSTPKALPKAKKSKAKSAEATTEAVIASKNDKVE----
------------------AITTSAETSTETA--------------------ATATQSAGNTATVQSTAKTLR
PTATTSLDQLQR-----------QEPKQT----TATT-------------------RTQPKSQLNLVGE-KS
TS----------TVPILAAVATAAPTTETHETPTTAINS----------SQTEQLTMPTNISDGAKTTTAP-
--------------ATTATAIKVPQKISQ-VGKKSDKMPDEK-----AQETLLKYPTEK-ATATA-------
-----------------------TPPHKHTTLQLHVKDRHLI--------GTPLLMHKGDVLLVDAEQLLLP
GTATV-ADA--ETE----ADFLDK--SQ---------KKE-KL-LLATDKRQ-PEAITGDTK----------
--------------SPSKSHKKKPSLSIKKMTYSTKHAVK--------------TL-ATTA-AGPAAT----
-----SSLPHEQ-QPHQHSSVNTPRD---SASQEEFSTFAQLKAYVELKTE-SKPEHLMDQRQETLHNMSG-
--SHPGVMLLVACILVIVLLAGLAHVYRCELPWQRGNRSGQL---RPHHQRHQLTESDDVHSFLHYQGSV--
---NSNSTDPARLQKWHHSTRREAPYSSPLHNLQARELQQQ----QRCHQFYSASLAGSNASTNASTSSSSS
GSSSRTSLHSPSREDSYYIEMAPSSPPP-----GVVSSLPMELLGGRGGV--S-GCRADR-----MAATDLG
GTTGGVPSGPSSTAAIKSVSSRLMAPSSRKLGIW--------------------------------------
------------------------------------------------------------------------
----------------------------------------------
>D.bipectinata/1-1141
MVKIV------NNQHCDLGLALLMAWTLLTGTGVLA-----------DSTTAVRAAAEREEQLLSQQDVG-L
SYQSIHRMLRDE-NEP--A-SFRGELRYQQKRHK--RE----------------------------------
--------------------------LELNAPANKLNLTHRDLR----TFNSSDGQWKGDFQVI--TAMDL-
SSNRLSSLSLD-NFKQLKRLDLSNNSLKDIPLSLTDNSDSLSLETLDLSCNEFRQPS-------ASFFSQRL
PQLKNLNLAHNQLI-NISRESFYNLLDLQTLILSHNNISEIDYETFLALPNLQHLDLSHNHLSGSAIRALQG
IPDLVSLSIAYNPEVGGAMQEFVA----SWSLKELDASGTGLCQVPAALAQSVRTLKLSDNWLRAINCGDMD
SYPLLQYLDLSHSRIAQVEDDALGRLELLESLFLDHNLLMRVPSSLPPSLEHLFLQHNQIMELPPQTFVGLV
NLQTLDLSSNRLIFLPALSL----------------------------------------------------
----------------------------------PKLLTLNLQSSGVESVSQSIVHTLPQLRDLLLEDNPIR
CSDLL-GIAEWASPCRSVQMEVGQSS----PVRSGELDLKAEYLQFHDFYENFPGSG--RKCGARKAAN---
---------DTTPPSCSLASATA-----------TSTPKALPKVKKSKAKSAEATTEAVIASKKDKVK----
------------------AKTTSAETSTEAA------------APATSSATETATQSAGNTATVQSTTKTLR
PTATTSLDQLQE-----------QEPKQT----AATT-------------------RTPPKSQLNLVGE-KS
TS----------TTTILAAAPAPAAATETPETPTTAINS----------SQTEQLTMPTNISDGAKTTTSP-
--------------ATTATAIEVPQKISQ-VGKKSDKMPDER-----AQETLLKYPSVK-ATAN--------
-----------------------MQQHKHATLQLHVKDRHLI--------GTPLLMHKGDVLLVDAEQLLLP
GTATV-ADA--ETE----ADFLDK--SQ---------QKG-KL-LLATDKRH-PEAINGDTK----------
--------------SPSKSHKKKPSLSIKKMTYSTKHAVK--------------TL-ATTA-AGPAST----
-----SGLPHEQ-QPHQHSSVNTPKD---SASQEELSTFSQLKAYVELKTE-SKPEHLMDQRHENLHNMSG-
--SHPGVMLLVACILVVVLLAGLAHVYRCELPWQRGNRSGQL---RPHLQRHQLNESDDVHSFLHYQGSV--
---NSNSTDPARLQKWHHSTRREAPYSSPLHNLQARELQQQ----QRCQQFYSASLAGSTAS----TSSSSS
GSSSRSSLHSPSREDSYYIEMAPSSPPP-----GVVSSLPMELLGGRGGV--S-GCRADR-----MAATDLG
GTTGGLTVGPSSTAAIKSVSSRLMAPSSRKLGIW--------------------------------------
------------------------------------------------------------------------
----------------------------------------------
>D.kikkawai/1-1144
MVKIV-------NQHCDLGLALLLAWTLLTRLVVVGGNAQLVD-LPMPI-SSSRSAAEWEEQQLSQQDVG-L
SYPSIHRMLRDE-NEP--A-SFRGELRYQQKRHK--RD----------------------------------
--------------------------LGLNAPANKLNLTHRDLR----AFNSSGGQWKGDLQAI--TAMDL-
SDNQLSSLSLD-KFKQLWQLDVSNNSLSVIPLSLADSSSSLPLVTLDLSCNRFRQLS-------TNFFVQRL
PQLKNLNLAHNQLL-NISRESFYNLLELQTLILSHNNISDIDYETFLALPNLQHLDLSHNRLSGSAIRALQG
IPDLVSLSIAYNPEVGVAMQEFVA----SWSLKELDASGTGLCQVPAALAQSVRTLKLSDNWLKAINCGDMD
SYPLLQYLDLSHSRIAQVEDDALGRLELLTSLFLDHNLLMRVPSSLPPSLEHLFLQHNQIMELPPQAFVGLV
NLQTLDLSGNRLIFLPALSM----------------------------------------------------
----------------------------------PKLLTLNLQSSGVESVSQSIVHTLPQLRDLLLEDNPIK
CSDLL-AIAEWASPCRAVD--VTQSR---GD--GGQRDLKAEYLQFHDFYENFSGSK----CGERKLEN---
---------DTRPPSCSVSRATETPA-------ATTTQRTMPKVKKSKGADPTATSATATPA----------
---------------------TSAEPATTAT-----------------SPAPTAMQSVGNS-VSPLTTKTLR
PAETTSLEQR--------------RQQQVPGMLAQNT-------------------TTGPAESLPSLVQTGA
TT--------TDP--ILAMPAATA----------TAATA----------TTGINSSQPANISGATKTTAASV
V-------------ATATTAIEVPQTIL--ASKKSDKMPADK-----AQGTLLKYPTSD---TSG--Q----
--------------VAT---ATPIPTHKHATLQLHVKDRHLI--------GTPLLMHKGDVLLVDAEHLLLP
GTATV-ADANANSVADADTTVLDS--SQ--QQNLQT-EPE-KR-QSAADKRL-AEAINGDTK----------
--------------APAKSHKKKPSLSIKKMTYSTKHAVK-----------AA-SVAVAAT-DTVEHS----
------TLATSVKPQHQHSSVNTPRE----ASLEELSTFAQLKAYVELKSE-SKPEHLMDQREESQHNLTG-
--NHPGVMLLVACILFVVLMAGLAHVYRCELPWQRGNRSGHL---RPHHQRH-LGDTDDVHSFLHYQGSL--
---NS-TGDPARLHKWHHSTRREAPYSSPLHNLQARELQQQ----QRCQQFYCASLADKCSSAG---STTSG
SSSSRSSLHSPSRDDSYYIEMAPSSPPA------AMPSLPMELLGGRSTVNGS-ARRADR-----MAATDLG
GTTAEAAS--STAVGIKSVSSRLMAPSSRRLGLW--------------------------------------
------------------------------------------------------------------------
----------------------------------------------
>D.biarmipes/1-999
MVKIV-------NQHCDLGLVLLLAWTWLTRLVVSAH---L----PLEVPSPSRLAAEREEQQLSQQSVG-L
SYQSIHRMLRDE-NEP--A-SFRGELRYQQRRHK--RE----------------------------------
--------------------------LELNAPANKLNLTHRDLK----TFNSSNGQWKGDFQVI--TAMDL-
SSNRLGSLSLD-NFNQLRQLDLGNNSLEVVPLSLADTNKSLPLVTLDLSCNNFSHIS-------TSFFSQRL
PELKNLNLAHNRLV-NISRESFYNLVELQTLILSHNNISDIDYETFLALPNLQHLDLSHNRLSGSAIRALQG
IPDLVSLSIAYNPEVGVAMQEFVA----SWSLKELDASGTGLCQVPAALAQSVRTLKLADNWLKAINCGDMD
SYPLLQYLDLSQSRIAQVEDDALGRLELLESLFLDHNLLMRVPSSLPPSLEHLFLQHNQIMELPPQVFVGLV
NLQTLDLSNNRLIFLPALSL----------------------------------------------------
----------------------------------PKLLTLNLQSSGVESVSQSIVHTLPQLRDLLLEDNPIK
CSDLL-AIAEWASPCRSVD--VGQP---IGRNAGGRVDLKTEYLQFHNFHENFSRRG---LCGKGKPED---
---------DTKPPSCSLTSAQLKSQRKQ-------TRQQQ-EHKK--------------------------
------------------------------------------------------------------QQQHIR
QR------QQQH-----------QQHQQQSQQQHQHT------------------------------QQQHQ
HT--------QQQH------------------------------------------QQCN------------
-----------------------------------------------QLATALPTPATPGDKATG--Q----
--------------A-------ETPKHKHATLQLHVKDRHLI--------GTPLLMHKGDVLLVDAEQLLLP
GTATV-ADA----------EVLDS--SQ---QHLSA-EQE-RH-QSAA-----ERAINGDSK----------
--------------SPPKSHKKKPSLSIKKMTYSTKHAEK-----------KA--KDVGPT-LNPL------
----------PP--QHQHSSVNTPRD----APPEELSTFAQLKAYVELKSE-SKPEHLMDQREENLHNLTG-
--NQPGVMLLVACVLFIVLLAGLAHVYRCELPWQRSNRSGQL---RPHHQRH-LNDTDDAHSFLHYQGSV--
---NS-SGDPARLQKWHHSTRREAPYSSPLHNLQARELQ-Q----QRCQQFYSSSLADKSSSTTT--SSASS
SGSSRSSLHSPSRDDSYYIEMAPSSPTA-----STLPSLPMELLGSRSSG--L-GIRSDR-----VAATDLG
GTTAASVP--SSAAAIKSVSSRLMAPSSRRLGIW--------------------------------------
------------------------------------------------------------------------
----------------------------------------------
>D.takahashii/1-1143
MVKLV-------NQHCDLGLVLLLAWTWLTRLVVSAH---LL-----EVPTPSRLAAEREERQLSQQDVGGL
SYQSIHRMLRDE-NEP--A-SFRGELRYQQKRQK--RE----------------------------------
--------------------------LELNAPANKLNLTHRDLR----TFNSSGGQWKGDFQVI--TAMDL-
SGNRLESLSLD-HFNQLRQLDLGNNSLEVIPLSLADSNESLALATLDLSCNKFSQIS-------TSFFAQRL
PQLKNLNLAHNRLI-NISRESFYNLVELQTLILSHNNISDIDYETFLALPNLQHLDLSHNRLSGSAIRALQG
IPDLVSLSIAYNPEVGVAMQEFVA----SWSLKELDASGTGLCQVPAALAQSVRTLKLSDNWLKAINCGDMD
SYPLLQYLDLSHSRIAQVEDDALGRLELLESLFLDHNLLQRVPQSLPTSLEHLFLQHNQIMELPPQTFVGLI
NLQTLDLSNNRLIFLPALSL----------------------------------------------------
----------------------------------PKLLTLNLQSSGVESVSQSIVHTLPQLRDLLLDENPIK
CSDLL-GIAEWASPCRSVD--VGQSSSTGGSVLSGRVDLKQEYLQFHNFYDSFSRRE----CGKRQPED---
---------DTKPPSCSLASAMAAPT-----KTTTAIPRTMSKVKKSKGADTAAAPK---------------
----------------------TAEKTAAAHT----TETQAAATTAIPTATPTAMQSAGNS-VAQLTTKTLR
PTETTSLEQLQ-------------QRQQMPGMPAKTT-------------------ATPA-KNLPSLVQTKA
AT--------TAVPTILATPAATPAT----TTATLAAAA----------TTAINSNRPTNISGATKTAATSA
----------------TQPAIEVPQTIL--ASKKSDKMPADKE---EAQETLLKYPGIPRDTASG--Q----
--------------VA-------APTHKHATLQLHVKDRHLI--------GTPLLMHKGDVLLVDAEQLLLP
GTATV-ADEDSSSH----SEVLAA--SQ--KQ-------E-KQQQSAADKRL-AEAINGDTK----------
--------------TPAKSHKKKPSLSIKKMTYSTKHAAK--------------T--VEEL-AATLKS----
------PISELQ-QLHQHSSVNTPKE----ASPEELSTFAQLKAYVELKSE-SKPEHLMDQREESLHNLTG-
--NHPGVMLLVACVLFIVLLAGLAHVYRCELPWQRSNRSGQL---RPHHQRH-LSETDDAHSFLHYQGSV--
---SS-AGDPARLQKWHHSTRREAPYSSPLHNLQARELQ-Q----QRCQQFYSSSLADKSSSTG---SSSSS
SGSSRSSLHSPSRDDSYYIEMAPSSPA------ATLPSLPMELLGSRSNGN-G-NGRTDR-----VAATDLG
GTTAAVPL--AAAAPIKSVSSRLMAPSSRRLGIW--------------------------------------
------------------------------------------------------------------------
----------------------------------------------
>D.ficusphila/1-1188
MVKIV-------NEHCDLGLALLLVWTWLTRLVVSGQ---LLE-IPTSSPSSSRLAAEREERQISLQDVG-L
SYQSIHRMLRDE-NEP--A-SFRGELRYQQKRHK--RE----------------------------------
--------------------------LELNAPANKLNLTHRDLR----TFNSSDGKWKGDFQAI--TAMDL-
SSNQLKGLSLD-KFNQLKQLDVSNNSLEITPFSLADSNNSLFLATLDLSCNKFRQIS-------SSFFVQRQ
PQLKNLNLAHNHLL-NISRESFYNLLELQTLILSHNNISDIDYETFLALPNLQHLDLSYNRLSGSAIRALQG
IPDLVSLSIAYNPEVGAAMQEFVA----SWSLKELDASGTGLCQVPAALAQSVRTLKLSDNWLKSINCGDMD
SYPLLQYLDLSHSRIAQVEDDALGRLELLESLFLDHNLLMRVPSSLPPSLEHLFLQHNQIMDIPPQAFVGLV
NLQTLDLSSNRLIFLPGLSL----------------------------------------------------
----------------------------------PKLLTLNLQSSGVESVSQSIVHTLPQLRDLLLEDNPIK
CSDLL-GIAEWASPCRSVD--VGQPN---GRSQSERVDLKTEYLQFHNFYENFSRHE----CGGRKPEN---
---------DTKPPTCSLTSATPATPTTPATTTLTTSPRTMSKVKKSKGADTAATSLKAAAASTAKTPVAQP
TDTRATPATQEETTTTAAAAATSAEK-----------AAVPTATPSEPTAGAAAMQSAGNS-AAQLTTKTLR
PKGTTSLEQIQL-----------QQGQQMPGMPAKTT-------------------AMPAQKNLPSFDQTKP
TT--------A-AS-ILATRTAAAATTTTTATAKAAAAT----------TTAINSYKPTDISGATKTTAETS
AT-----------VALAPPAIGVPQTIL--AGKKSDKMPADK-----TPETLLKYPTSD---TSG--Q----
--------------VAT------AQPHKHATLQLHVKDRHLI--------GTPLLMHKGDVLLVDAEQLLLP
GTATV-ADANVNANADADAEVLDS--SQ-QHQSAELEKLE-KQ-QSAADKRQ-AETINGGTK----------
--------------SPPKSHKKKPSLSIKKMTYSTKHAVK---------------P-VEDG-ATTSKT----
-------------PQHQHSSVNTPKE----AAPEELSTFAQLKAYVELKSE-SKPEHLMDQREENLHNLTG-
--NHPGVMLLVACVLFIVLLAGLAHVYRCELPWQRSNRSGQL---RPHHQRH-LNDTDDGSSFLHYQGSI--
---NS-AGDPARLQKWHHSTRREAPYSSPLHNLQARELQ-Q----QRCQQFYSSSLADKSSSTT---S-STS
SGSSRSSLHSPSRDDSYYIEMAPSSPPA------TLPNLPMELLGSRSNAL-A-GSRADR-----VAATDLG
GTTTAVPS--PSATAIKSVSSRLMAPSSRRLGIW--------------------------------------
------------------------------------------------------------------------
----------------------------------------------
>D.elegans/1-1154
MVKIV-------NRHCNQGLALLLTWTWLTRLVVAGQ---LA--IESELPSSSRQAAEREEQQLSLQDVGGL
SYQSIHRMLRDE-NEP--A-SFRGELRYQQKRHK--RE----------------------------------
--------------------------LELNAPANKLNLTHRDLR----SFNGSGGQWRGDFQVI--TAMDL-
SSNQLSTLSLD-NFSQLRQLDVSNNSLELIPLSLTDNNSSLPLVTLDLSCNRFRHIS-------TNFFVQHL
PQLKNLNLAHNQLL-NISRESFYNLLELQTLILSHNHISDIDYETFLALPNLQHLDLSHNRLSGSAIRALQG
IPDLVSLSIAYNPEVGVAMQEFVA----SWSLKELDASGTGLCQVPAALAQSVRTLKLSDNWLKAINCGDMD
SYPLLQYLDLSHSRIAQVEDDALGRLELLESLFLDHNLLMRVPSSLPPSLEHLFLQHNQIMELPPQAFVGLV
NLQTLDLSGNRLIFLPALSL----------------------------------------------------
----------------------------------PKLLTLNLQSSGVESVSQSIVHTLPQLRDLLLEDNPIK
CSDLL-GIAEWASPCRSVD--VGQSI---GRSASGQVDLKAEYLQFHDFYENFSSRE----CGAMKPEN---
---------DTMPPSCSIASAM------------ATTPKTMSKVKKSKGADSAATSAKIAAAETQAA-----
------------ATAGTTTAATSAEKSAST-------TATPADTPATPTYPKAGMQSAGNN-VAQLTTKTLR
PTETTSLEPVQQ------------QRQQMPGMPAKTT-------------------AMPA-KNLPSLAQTKA
TT--------A-VH-ILATPTAATAT----------TPI----------NSNKPTTGPANISGATKTAATAA
TAATAATSATEIAEAAATAAIEVPQTIL--AGKKSVKMPEDK-----TQETLLKYPTSD---TSG--Q----
--------------VA-------TPQHKHATLQLHVKDRHLI--------GTPLLMHKGDVLLVDAEQLLLP
GTATV-ADANA------DAEAEVLDAGQ--HQLAE---QE-RH-QSAADKRQ-AEAINGDTK----------
--------------SPPKSHKKKPSLSIKKMTYSTKHAVK--------------TP-VAEV-SVTAKT----
-------------TQHQHSSVNTPKE----ATPEELSTFAQLKAYVELKSE-SKPEHLMDQREENLHNLTG-
--NHPGVMLLVACVLFIVLLAGLAHVYRCELPWQRSNRSGQL---RPHHQRH-LNETDDAHSFLHYQGSV--
---NS-SGDPARLQKWHHSTRREAPYSSPLHNLQARELQ-Q----QRCQQFYSSSLADRSSTTA---STSSS
SGSSRSSLHSPSRDDSYYIEMAPSSPPA------TLPSLPMELLGSRSKGG-I-GCRADR-----VAATDLG
GTTAAVPS--PA-ASIRSVSSRLMAPSSRRLGIW--------------------------------------
------------------------------------------------------------------------
----------------------------------------------
>D.eugracilis/1-1157
MVKIV-------NRHCDLGLALLLAWTWLTRQVVSAH---LV-----DIPTSSRQAAEREEQQLSLQNGGGL
SYPSIHRMLRDE-NEP--A-SFRGELRYQQKRHK--RE----------------------------------
--------------------------LELNAPANKLNLTHRDLR----NFNSSGGQWKGDFQVI--TGMDL-
SSNQLESLSLN-NFNQLRQLDLGNNSLEVIPLSLADTNKSLPFVTLDLSCNKFSQLY-------TNFFVQRL
PELKNLNLAYNQLL-NISRESFYNLLELQTLILSHNNITDIDYETFLALPNLQHLDLSHNRLSGSAIRALQG
IPDLVSLSIAYNPEVGVAMQEFVA----SWSLKELDASGTGLCQVPAALAQSVRTLKLSDNWLKAINCGDMD
SYPLLQYLDLSHSRIAQVEDDALGRLELLESLFLDHNLLMRVPNSLPPSLEHLFLQHNQIMELPPQTFVGLV
NLQTLDLSHNRLIFLPALAL----------------------------------------------------
----------------------------------PKLLTLNLQSSGVESVSQSIVHTLPQLRDLLLEDNPIK
CSDLL-GIAEWASPCRSVD--VGQSN---GRSPSGWVDLKTEYLQFHNFYDNFSSRE----CGARKPEN---
---------DTKPPSCSLTSATAA---------LTTTSRTMSKVKKSKGADTTAAAAAVATSEKHTA---HT
TDDTQ----ATSASTQPTTGATSAEKAAI-----------PTA---TPT-SPTAMQSAGNS-VAQLTTKTLR
PTETTSLEQLQ-------------QRQQMPGMPAKTT-------------------ATPA-KNLPSLAQTKA
TT--------A-VP-ILAAPAAATTPAAA--ATTTTTTA----------ATAINSNKPTNISGATKTATEMV
A---------------APPAIEVPQTIL--AGKKSDKMPTDK-----AHETLLKYPTRD---TSG--Q----
--------------AAASAAAAATLSHKHATLQLHVKDRHLI--------GTPLLMHKGDVLLVDAEQLLLP
GTATV-ADA--------DSEVLDS--SQQQHQSAE---QE-KH-QSAADKRQ-AEAINGDSKSSSS------
--------------SPPKSHKKKPSLSIKKMTYSTKHAVK---------------A-VEEL-QATSKT----
-------------PQHQHSSVNTPKE----ASPEELSTFAQLKAYVELKSE-SKPEHLMDQREENLHNLTG-
--NHPGVMLLVACVLFIVLLAGLAHVYRCELPWQRSNRPGQM---RPHHQRH-LNDTDDAHSFLHYQGSV--
---NSNGGDPARLQKWHHSTRREAPYSSPLHNLQARELQ-Q----QRCQQFYSSSLADKSSSTA---SSSSL
SGSSRSSLHSPSRDDSYYIEMAPSNPPS-----ATLPSLPMELLGSRSNG--L-GSRTDR-----VAATDLG
GTTAAVPS--SA-TAIKSVSSRLMAPSSRRLGIW--------------------------------------
------------------------------------------------------------------------
----------------------------------------------
>D.rhopaloa/1-1147
MVKIV-------SERCDLGLALFLAWTWLTRLVVAAQ---LA-----EVPNPSRLAAEREEQQLSLQDVGGL
SYQSIHRMLRDE-NEP--A-SFRGELRYQQKRHK--RE----------------------------------
--------------------------LELNAPANKLNLTHRDLR----TFNSSGGQWKGDFQVI--TAMDL-
SSNQLSSLSLD-HFNQLRQLDVGNNSLALIPLSLADTNHSLPLVTLDLSCNRFRQIS-------TSFFAQRL
PQLKNLNLAHNQLL-NISRESFYSLLELQTLILSHNNISDIDYETFLALPNLQHLDLSYNRLSGSAIRALQG
IPDLVSLSIAYNPEVGVAMQEFVA----SWSLKELDASGTGLCQVPAALAQSVRTLKLSDNWLKAINCGDMD
SYPLLQYLDLSQSRIAQVEDDALGRLELLESLFLDHNLLVRVPSSLPPSLEHLFLQHNQIMELPPQAFVGLV
NLQTLDLSGNRLIFLPAFSL----------------------------------------------------
----------------------------------PKLLTLNLQSSGVESVSQSIVHTLPQLRDLLLEDNPIK
CSDLL-AIAEWASPCRSVD--VGQSN---GRTASGQVDLKTEYLQFHDFYENFSSRE----CGARKPEN---
---------DTKPPSCSLTSAMAT---------LVATPKTMSKVKKSKGADLAATSAEAAASAK-IS-AAHP
AEAQTAAA-------GTTTVATSAEISASPPGTPAVPTATPAEPTATPTSPAAAMQSAGNS-VAQLTTKTLR
PTETTSLEQLQ-------------QRQQMPGMPAKTT-------------------AMPA-KNLPSLAQTKA
TT--------E-VP-ILATPAATTPI-----------------------NSNKPTTGPANISGTTKTAATSA
A---------EIA-EAPTAAIEVPQTIL--GGKKSDKMPEDK-----TQETLLKYPKSD---TSG--Q----
--------------VA-------TPPHKHATLQLHVKDRHLI--------GTPLLMHKGDVLLVDAEQLLLP
GTATV-ADA----------EVLD--ASQ--HQLAE---QE-KH-QSAADKRQ-AEAINGDAK----------
--------------TPPKSHKKKPSLSIKKMTYSTKHAVK--------------TA-VEEL-AATSKT----
-------------PQHQHSSVNTPKE----ATPEELSTFAQLKAYVELKSE-SKPEHLMDQREENLRNLSG-
--NHPGVMLLVACVLFIVLLAGLAHVYRCELPWQRSNRSGQL---RPHHQRH-LNETDDVHSFLHYQGSV--
---SS-AGDPARLQKWHHSTRREAPYSSPLHNLQARELQ-Q----QRCQQFYSSSLADKSSSTT---S--SS
SGSSRSSLHSPSRDDSYYIEMAPSSPPA------TLPSLPMELLGSRSNGA-I-GCRADR-----VAATDLG
GTTAAEPS--SA-ASIKSVSSRLMAPSSRRLGIW--------------------------------------
------------------------------------------------------------------------
----------------------------------------------
>D.yakuba/1-1153
MVKIV-------NQHCDLGLALLLVWTWLTRLVVATH---LV-----DIPTSSRLAAEREELQLSRQDVGRL
SYQSIHRMLRDE-NEP--A-SFRGELRYQQKRHK--RE----------------------------------
--------------------------LELNAPANKLNLTHRDLK----TFNSTGGQWKGDFQVI--TAMDL-
SSNQLENVSLD-NFNQLRQLDLGNNSLEVIPLSLVDNNKSLPLVTLDLSCNEFRQIS-------TNFFAQRL
PQLKHLNLAHNELV-NISRESFYNLLELQTLILSHNNISDIDYETFLALPNLQYLDLSHNRLSGSAIRALQG
IPDLVSLSIAYNPEVGVAMQEFVA----SWSLKELDASGTGLCQVPAALAQSVRTLKLSDNWLKAINCGDMD
SYPLLQYLDLSHSRIAQVEDDALGRLELLESLFLDHNLLMRVPSSLPPSLEHLFLQHNQIMELPPQAFVGLV
NLQTLDLSSNRLIFLPPLSL----------------------------------------------------
----------------------------------PKLLTLNLQSSGVESVSQSIVHTLPQLRDLLLEDNPIK
CSDLL-GIAEWASPCRSVD--VGQSS---GASVSGRVDLKTEYLQFHNFYVNFSSRG----CVIRKPEN---
---------DTKLPSCSLTRAAAA---------STTTPGSMSKVKKSKETQAPATSVEVAEATAAIS---EK
TDTQATSAAAADTAEQSTAAATTAEKEAIPTATSSDTTATPAL-AAAAAAAAAAMQSAGNS-LAQLTTKTLR
PTETTSLAQLQ-------------RRQQMPGMPAKTT-------------------ETPA-KNLPSLAQTMA
TT--------A-LP-ILATRDADTAT-----------------------T-EINSDKPTNISGATKTAATSA
A---------EIP-TTP--AIEVPQTIL--AGKKSDKMPADK-----AQETLLKYPTRD---TSG--Q----
--------------VA-------TPPHKHATLQLHVKDRHLI--------GTPLLMHKGDVLLVDAEQLLLP
GTATV-ADADA------DSEVLDS--SQ-QHQSAE---QE-KH-QPATDKRQ-ADAINGDTK----------
--------------SP-KSHKKKPSLSIKKMTYTTKHVAK---------------A-AEDM-AATAKT----
-------------SQHQHSSVNTPKE----STPEELSTFAQLKAFVELKSE-SKPEHLMDQREENHHNLTG-
--NHPGVMLLVACVLFIVLLAGLAHVYRCELPWQRSSRSGQS---RPHHQRH-LNETDDAHSFLHYQGSV--
---NSNGGDPARLQKWHHSTRREAPYSSPLHNLQARELQ-Q----QRCQQFYSSSLADKSSSTS---S--SS
SGSSRSSLHSPSRDDSYYIEMAPSSPPA-----AHLPSLPMELLGSRSN-V-L-GCRVDR-----VAATDLG
GTTEAVPS--SA-ATIKSVSSRLMTPSSRRLNIW--------------------------------------
------------------------------------------------------------------------
----------------------------------------------
>D.sechellia/1-1084
MVKIV-------NQHCDLGLALLLAWTWLTRLVLAAH---LV-----DIPTSSRLAAEREELQLSRQDVGRL
SYQSIHRMLRDE-NEP--A-SFRGELRYQQKRHK--RE----------------------------------
--------------------------LELNAPANKLNLTHRDLR----TFNSTGGQWKGDFQVI--TAMDL-
SSNQLESLSLD-NFNQLRQLDLGNNSLVVIPLSLADTNMSLPFLTLDLSCNKFSHIS-------TSFFTQRL
PQLKNLNLAHNELL-NISRESFYNLLELQTLVLSHNNISDIDYETFLALPNLQYLDLSHNRLSGSAIRALQG
IPDLVSLSIAYNPDVGVAMQEFVA----SWSLKELDASGTGLCQVPAALAQSVRTLKLSENWLKAINCGDMD
SYPLLQYLDLSHSRIAQVEDDALGRLELLESLFLDHNLLMRVPSSLPPSLEHLFLQHNQIMELPPQAFMGLV
NLQTLDLSNNRLIFLPPLSL----------------------------------------------------
----------------------------------PKLLTLNLQSSGVESVSQSIVHTLPQLRDLLLEDNPIK
CSDLL-GIAEWASPCRSVD--VGQSN---GASL---------------------------------------
------------------------------------------------------------------------
------------------------------------------------------------------TTKTLG
PTETTSLAQLQ-------------RRQQMPGMPAKTT-------------------ETPA-KNLPSLAQTKA
TT--------A-LP-ILATRDAATAT-----------------------T-EINSDKPTNISGATKTVATSA
A---------EIA-TPP--AIEVPQTIL--AGKKSDKMPADK-----AHETLLKYPTRD---TSG--Q----
--------------VA-------TTPHKHATLQLHVKDRHLI--------GTPLLMHKGDVLLVDAEQLLLP
GTATV-ADA--------DSEVLDP--SQ-QHQSAE---QE-KH-QSATDKRQ-ADAIKGDTK----------
--------------SPAKSHKKKPSLSIKKMTYSTKHAAK--------------T--VEDM-AATSKT----
-------------PQHQHSSVNTPKE----AAPEELSTFAQLKAYVELKSE-SKPEHLMDQREENHHNLTG-
--NHPGVMLLVACVLFIVLLAGLAHVYRCELPWQRSNRSGQL---RPHHQRH-LNETDDAHSFLHYQGSV--
---NSNGGDPARLQKWHHSTRREAPYSSPLHNLQARELQ-Q----QRCQQFYSSSLADKSSSTS---S--SS
SGSSRSSLHSPSRDESYYIEMAPSSPAA-----ANLPSLPMELLGSRSN-A-L-GCRTDR-----VAATDLG
GTTEAVPS--SA-AAIKSCPHIADLLATRPGQLRRPKEARGVDKRPSQMAKEPTPPKFLRASRRRRCPSCGR
IWKWQCVLMGVAVDVWYRTPCGSGFGKRGQQTRHVNLQIYC-------------------------------
----------------------------------------------
>D.erecta/1-1140
MVKIV-------NQHCDLGLALLFAWTWLTRLVVAAH---LV-----DIPTSSRLAAEREELQLSRQDVGRL
SYQSIHRMLRDE-NEP--A-SIRGELRYQQKRHK--RE----------------------------------
--------------------------LELNAPANKLNLTHRDLR----TFNSTGGQWKGDCQVI--TAMDL-
SSNQLESISLD-KFNQLRQLDLGNNSLEVIPLSLADNNKSLPFVTLDLSCNKFCQMS-------TSFFAQRL
PLLKHLNLAHNELV-NISRESFYNLLELQTLVLSHNKISDIDYETFLALPNLQYLDLSHNRLSGSAIRALQG
IPDLVSLSIAYNPDVGVAMQEFVA----SWSLKELDASGTGLCQVPAALAQSVRTLRLADNWLKAINCGDMD
SYPLLQYLDLSHSRIAQVEDDALGRLELLESLFLDHNLLMRVPSSLPPSLEHLFLQHNQIMELPAQAFVGLV
NLQTLDLSNNRLIFLPPLSL----------------------------------------------------
----------------------------------PKLLTLNLQSSGVESVSQSIVHTLPQLRDLLLEDNPIK
CSDLL-GIAEWASPCRSVD--VGQSN---GPSVSGRVDLKTEYLQFHNFNENFSSRE----CGIRKPEN---
---------YTMPPSCSVIRAAAT---------STTTPRSMSKVKKSKEAQATATSVEVAAATAATS---EK
TDIQGTSA------AQSTAAATTAEKETIPTATSSDTTATPTL-AA------ATMQSAGNS-LAQLTTKTLR
PTETTSLAQLQ-------------RRQQMPGMPAKTT-------------------ETPA-KNLPSLAQTKA
TT--------A-LP-ILATRDAGTAT-----------------------T-EINSDNPTSISGATKTAAASA
A---------EIA-TTP--AIEVPQTIL--AGKKSDKMPADK-----AQETLLKYPTRD---TSG--Q----
--------------IA-------TPPHKHATLQLHVKDRHLI--------GTPLLMHKGDVLLVDAEQLLLP
GTATV-ADA--------DSEVLDS--SQ-QHQSAE---QE-KH-QSATDKRQ-ADAINGDTK----------
--------------APAKSHKKKPSLSIKKMTYSTKHAAK--------------T--VEDM-AATSKT----
-------------PQHQHSSVNTPKE----AIPEELSTFAQLKAYVELKSE-SKPEHLMDQREGTHHNLTG-
--NHPGVMLLVSCVLFIVLLAGLAHVYRCELPWQRSSRSGQS---RPHHQRH-LNETDDAHSFLHYQGSV--
---NSNGGDPARLQKWHHCTRREAPYSSPLHNLQARELQ-Q----QRCQQFYSSSLADRSSSTS---S--SS
PGSSRSSLHSNSRDDSYYIEMAPSSPPA-----ANLPSLPMELLGSRSN-A-L-GCRADR-----VAATDLG
GTTEAVPS--SA-ATIKSVSSRLMTPSSRRLNIW--------------------------------------
------------------------------------------------------------------------
----------------------------------------------
>D.melanogaster/1-1141
MVKIV-------NQHCDLGLALLLAWTWLTRLVVAAH---LV-----DIPTSSRLAAEREEQQLSRQDVGRL
SYQSIHRMLRDE-NEP--D-SFRGELRYQQKRHK--RE----------------------------------
--------------------------LELNAPANKLNLTHRDLR----TFNSTGGQWKGDFQVI--TAMDL-
SSNQLESLSLD-NFNQLRQLDLGNNSLEVIPLSLADTNMSLPFVTLDLSCNKFSQIS-------TSFFAQRL
PQLKNLNLAHNELL-NISRESFYNLLELQTLVLSHNNISDIDYETFLALPNLQYLDLSHNRLSGSAIRALQG
IPDLVSLSIAYNPDVGVAMQEFVA----SWSLKELDASGTGLCQVPAALAQSVRTLKLSDNWLKAINCGDMD
SYPLLQYLDLSHSRIAQVEDDALGRLELLESLFLDRNLLMRVPSSLPPSLEHLFLQHNQIMELPPQAFVGLV
NLQTLDLSNNRLIFLPPLSL----------------------------------------------------
----------------------------------PKLLTLNLESSGVESVSQSIVHTLPQLRDLLLEDNPIK
CSDLL-GIAEWASPCRSVD--AGQSN---GASVSGRVDLKTEYLQFHNFYENFSSRE----CGIRKPEN---
---------DTKPPSCSLTRASAT---------LTTTPRSMSKVEKSQEAQATATSVEVAAATAATS---EK
TGIQATSA------AQSTAAATTAEREAIATATSSDTTATPTL-AAA-----AAIQSAGNI-PAQLTTKTLR
PTETTSLAQLQ-------------RRQQMPGMPAKTT-------------------ETPA-KNLPSLAQTKA
TT--------A-LP-ILATRDAATAT-----------------------T-EINSDKPTNISGATKTVATSA
A---------EIA-TPP--AIEVPQTIL--AGKKSDKMPADK-----AHETLLKYPTRD---TSG--Q----
--------------VA-------TTPHKHATLQLHVKDRHLI--------GTPLLMHKGDVLLVDAEQLLLP
GTATV-ADA--------DSEVLDP--SQ-QHQSAE---QE-KH-QSATDKRQ-ADAINGDTK----------
--------------SPAKGHKKKPSLSIKKMTYSTKHAAK--------------T--VEDM-AATSKT----
-------------PQHQHSSVNTPKE----AAPEELSTFAQLKAYVELKSE-SKPEHLMDQREENHHNLTG-
--NHPGVMLLVACVLFIVLLAGLAHVYRCELPWQRSNRSGQL---RPHHQRH-LNETDDAHSFLHYQGSV--
---NSNGGDPARLQKWHHSTRREAPYSSPLHNLQARELQ-Q----QRCQQFYSSSLADKSSSTS---S--SS
SGSSRSSLHSPSRDDSYYIEMAPSSPPA-----ANLPSLPMELLGSRSN-A-L-GCRTDR-----VAATDLG
GTTEAVPS--SA-AAIKSVSSRLMTPSSRRLNIW--------------------------------------
------------------------------------------------------------------------
----------------------------------------------
>D.simulans/1-1001
MVKIV-------NQHCDLGLALLLAWTWLTRLVVAAH---LV-----VIPTSSRLAAEREELQLSRQDVGRL
SYQSIHRMLRDE-NEP--A-SFRGELRYQQKRHK--RE----------------------------------
--------------------------LELNAPANKLNLTHRDLR----TFNSTGGQWKGDFQVI--TAMDL-
SSNQLESLSLD-NFNQLRQLDLGNNSLEVIPLSLADTNMSLPFVTLDLSCNKFSQIS-------TSFFAQRL
PQLKNLNLAHNELL-NISRESFYNLLELQTLVLSHNNISDIDYETFLALPNLQYLDLSHNRLSGSAIRALQG
IPDLVSLSIAYNPDVGVAMQEFVA----SWSLKELDASGTGLCQVPAALAQSVRTLKLSDNWLKAINCGDMD
SYPLLQYLDLSHSRIAQVEDDALGRLELLESLFLDHNLLMRVPSSLPPSLEHLFLQHNQIMELPPQAFVGLV
NLQTLDLSNNRLIFLPPLSL----------------------------------------------------
----------------------------------PKLLTLNLQSSGVESVSQSIVHTLPQLRDLLLEDNPIK
CSDLL-SIAEWASPCRSVD--VGQSN---GASVSGRVDLKTEYLQFHNFYENFSSQ----------------
------------------------------------------------------------------------
------------------------------------------------------------------------
---TTSLAQLQ-------------RRQQMPGMPAKTT-------------------ETPA-KNLPSLAQTKA
TT--------A-LP-ILATRDAATAT-----------------------T-EINSDKPTNISGATKTVATSA
A---------EIA-TPP--AIEVPQTIL--AGKKSDKMPADK-----AHETLLKYPTRD---TSG--Q----
--------------VA-------TTPHKHATLQLHVKDRHLI--------GTPLLMHKGDVLLVDAEQLLLP
GTATV-ADA--------DSEVLDP--SQ-QHQSAE---QE-KH-QSATDKRQ-ADAINGDTK----------
--------------SPAKSHKKKPSLSIKKMTYSTKHAAK--------------T--VEDM-AATSKT----
-------------PQHQHSSVNTPKE----AAPEELSTFAQLKAYVELKSE-SKPEHLMDQREENHHNLTG-
--NHPGVMLLVACVLFIVLLAGLAHVYRCELPWQRSNRSGQL---RPHHQRH-LNETDDAHSFLHYQGSV--
---NSNGGDPARLQKWHHSTRREAPYSSPLHNLQARELQ-Q----QRCQQFYSSSLADKSSSTS---S--SS
SGSSRSSLHSPSRDDSYYIEMAPSSPAA-----ANLPSLPMELLGSRSM-P-S-VAGRIE------------
----------------------------WQSPIWAVQQTRYL--------------------LRRRHP----
------------------------------------------------------------------------
----------------------------------------------
>D.plexippus/1-710
------------------------------------------------------------------------
------------------------------------------------------------------------
-------------------------------------------------------------------MM---
-NNNITSFRL--NINTNNMKEMDFTSNRLEYISNGLFNNFTNLRKLILRRNLIAIIQE------NSFL--RL
TKLETLDLSENHLT-VLT-NVFYPLKNLQHLNLSRNNIQFIHDNYFNNW-LLQHLDISHNNLKKVTPGALQQ
LPNLARLLLTDNPHLGITQLDTQLLVGTGRRLQQIDASRTGLCQVPEAFTHSVRFLSLVGNKITSIRCGDLD
SYPLLQSLDFCDNKIISIEDDSLGRLEMLLFLNINSNLLSSVPRSLPDGLEYLSINENSISNLSKPDFKDLK
HLRILLLKDNQINYIQDHIFDDLLSLEMLDISNNPIKMLSPSTFDGPLYLRDLRLCHLNTSV----PEKDGS
FPLSSPESVQMLHLQSSPGLARQLLSDSAALAAFSHLQYLDLRMNNISKIRSDLLFYLGQLKTLRLHGNNIN
CSTEL-WLSDWMKWNQSL--------------------VSTETC-YYSTLESKAEMSK-YNC----------
----------TFPESFTLSESLPPINLY--------STEMINKLLRYYGYL---------------------
-----------------------------------------------------------NN-------KTEK
FEN----------------------TSKVLRSE----------------------------KQLKN------
-------NNINR-------------------------------------------SEYHNINN---------
-------------------------------------------------GSLVKD-LPD---NKV-------
------------------------LLHDFLNEISNMNDKGSSKIFDQNKIQKDQLNSNR--RFLDITSHVSV
RIQTEKKDY---------RQITA----------------V-RS-EEISGKR---------------------
------------LNTPVMTTESKPI---------TRFTEN--------------------------------
-------------QNIQDADVS------------EVNT------------------VNPNVR-LKYSSHQGV
YINYAQNIGMASVISLMLVSVILWASFRLRYK-RRQLR----------ALNTDMEDQIEVSNISGG------
------------------------------------------------------------------------
------------------------------------------------------------------------
-------------------------------VLW--------------------------------------
------------------------------------------------------------------------
------
>A.mellifera/1-989
---------MASGSACPDLCECHQSGGGERDLPVFVRV-KCRGR---APGLSELPARTRSLAVDGAYD-YEV
IGLLEELEVSETLNEFQVIGSSDVVERYVDVNDTAGDASADPDNATTTIIAAAAAAATTTTTAIVTTTTTTT
TTTTTTTTTTVAATTTTAATILLPYLDELSVT-NCSLVF-LNV-----SWHGFERVT--ALNLSRNNLARL-
NDVTV-GRAM--NMSELTRFDLSDNSLTDV--SAGAFRTLAGLVRLSLRRNAISNVHE------DAFRG--L
DRLEFLDLSDNRLA-DLPDSALTPLYSLQKLDLSGNQLQVLGARWFESLDRLRELDVSRNGLARAASGTLQP
LPGLSILKLSENP---LKERDVSLLLGTGRRLETVDASRTGLARVPAALTRSVRALRLAGNKLTTIRGGDLD
SYPLLRILDISENRLTDIEDDALGRLEVLEELDISGNVLAKVPGSLPNSLTSLKLERNAIGRLRTDDLQGLY
NLRWLTLNDNDIEEIEVGALGQLPVLEELDLSDNPVKTLPANTLSGPSNLAKLRMAGLTSLRGEQQEQSDMA
FPVPTPERLVYLDVSRSPVLARQLLADDAALSACKSLIELNLSRTNLTSLRFDLPYMLPQLRALDLAGNRWN
CSEDLYWLGEWVRQHERP--------------------------------------SKDVRCDTPGQLSGSP
L------YELPSPPSPPPT-AAPPTVITPP----TATTLSIPPPIERSSRF---------------------
-----------------------------------------------------------NN-------PTAS
SNA----------------------SAAHPAAS-------------------------VASVHLSSVIAATE
GAAENRSRADRDRPSPLASSIEGT-----------------------------WSTRPVPPSS---------
-------------------------------------------------GSLGRNETTT---GSG-------
--------------------GRKEEQRDPAKKVIEV-DRSAA-----AEIKNSIIDVGRASLYRDATSDGKA
SIIGTGNDSGT-----LDNRIED----------------GSK--QGGSGGPSKLGASSVKSAATSS------
-------FFKLSKLGPP-SSKEQPFE--KK--YWTRRRAS------------NN-PTRE-----SSYS----
------------PVLLGGENNNNNNNNNNNNNRADSNTIAEE-----LNDR---RATDSDAR-VSEALSAG-
--AHPGMLVLAGAALGAAAALTVVLSRRATVR--RRDR----------YHRH---ENIEVHTLTPTT-----
------------------------------------------------------------------------
------------------------------------------------------------------------
-------------------------------ELW--------------------------------------
------------------------------------------------------------------------
------
>H.melpomene/1-825
---------MASPFRECFLLIFIIL-QVTNVISACPKVCECR------NNSSSCQMCAYGVS----------
---------------FKESVNKYHVEVCCQKDST--------------------------------------
------------------------LFNWVNKKENK-TFTEVVIKY-NSTCNSSKIEF--DFPLLD-TYSITM
TNNSIKKLRINVKFNNVREIDLSHNKLQFI--NKGLFYNFTNIRKLILSKNCINKIYE------NSFAG--L
TKLSALDLSENNLT-SLT-NVFSPLKNLQHLNLSRNNIQFIHDNYFNNW-LLQHLDISYNNLIEVTPGALQQ
LPNLARLLLTDNPHLGITQLDTQLLVGTGRRLQQIDASRTGLCQVPEAFTHSVRFLSLVGNKITSIRCGDLD
SYPLLQSLDFCDNKISSIEDDSLGRLEMLLFLNLNKNVLLNVPRSLPDGLKYLSINENIIKNLTKPDLKELP
NLRILLLKSNQIEFIEDSIFDDLLSLEMLDLSDNPIKWLSSSTFDGPLSLRDLRLCHLNLSV----PEKDGS
FPLSSPESVQMLHLQSSPGLARQLLSDSAALAAFSHLQYLDLRLNNLTEIRNDLLFYLGQLKTLRLHGNHIN
CSKEL-WLSDWLNFNKSI--------------------FHNETC-YYSTLEAKTEISK-YNC----------
----------TFPETFTISESLPPVNLY--------STEMINKLLRYYGYL---------------------
-----------------------------------------------------------NN-------KTER
VKH----------------------NLNNSTTK----------------------------NSINT------
-------FILNDNNN----------------------------------------TNNEILQD---------
-------------------------------------------------HFLFRDAFED---NKLL------
--------------------KQKKELNNSLNNTLFVKIRESSRILDQKKYENNQLRF--DHKFLDIEQYAPF
STRSTKKEN---------DDDKE----------------IHR--GKFSGKR---------------------
------------LNKPVSTKESKPI------IWTTRHQ----------------------------------
--------------IIGVSAVT------------EAYT------------------VNPNGR-LEYSSYREN
HASYAQYIGTIAVICLMLVSLVLWASFRQRYK-RRQLR----------ALNRDIEDQIEVSNISGG------
------------------------------------------------------------------------
------------------------------------------------------------------------
-------------------------------VL---------------------------------------
------------------------------------------------------------------------
------
>M.sexta/1-792
------------------------------------------------------------------------
------------------MNVYHSTSVCCNEDVNL-------------------------------------
--------------------------VWFQLYANK-TWTEVAVQY-SNTCNMSIVDF--DVLLLD-TYSLSL
KNNSIIHIKLNVKPQNLQEIDITSNRLQYV--NKGLFNSFINLRKLNLHCNNITNIYE------ESFDG--L
TKLESLDLSENKLT-SLA-NIFTPLKNLQHLNLSRNNIEFINENYFDNW-LLQHLDVSHNNLRKLAPGALQL
LPNLARLLLTDNPHLGITQLDSQLLVGTGRRLQQIDASRTGLYQVPEAFTHSVRFLSLIGNRISAVRCGDLD
SYPLLQSLDFSDNKIVSIEDDSIGRLEMLLFLNINKNFLTSVPKSLPDELKYLSINNNVIKNLSNPDFNNLP
NLRILLLQNNNIHYIEDHVFDDLLSLEMLDLSNNPIQTLSSSTFDGPLSLRDLRLCYLNLSL----PEQDGT
FPMSSPESVQMLHLQSSPGLAKQFLADSAALTAFTHLQYLDLRMNSLSHIRNDLLFYLGQLKTLRLHGNHIN
CSAEL-WLKDWINGNKTL--------------------SSGETC-YYSTSEARADITK-YNC----------
----------TFPETFTISDSLPPVNLY--------STEMINKLLRYYGYL---------------------
-----------------------------------------------------------NN-------KTER
NSK----------------------RGLLREKP--------------------------KYKNVKS------
-------KIQSNKTDII-------------------------------------STVNSNNYS---------
--------------------------------------------------SKVRKA-QD---TILL------
------------------RNENKITINDYYNGTVIIKARESSKAFDQNRVLNDQLDV--D-KFIDIESYLST
PLRKLKNTL--------KSDVAE---------------VE-P--STNTGKR---------------------
------------LNTPIS-NIKKVHR--ENYGNESKLDSM--------------------------------
--------KPLIRNVLQNISLY------------EANT------------------SNSNEK-GEYSHYRSA
SRNYAQYVGTVAVCSLIVFSLILWVSFRLKYRSRRVPI-----------IENANEDQIEVSNISGR------
------------------------------------------------------------------------
------------------------------------------------------------------------
-------------------------------VLW--------------------------------------
------------------------------------------------------------------------
------
>B.mori/1-802
---------MALSLKIFYSSLLFRWLIVTNTVSTFLEPWECS------DKYTSCDKCSFTIT----------
--------------LTETAVGHNHVLVCCTGTGEQD------------------------------------
---------------------------WIQKLTNK-TYVEVDIHLDLIMCNVSNIDF--MVPKFD-TFSIAI
RNNNIANINLDVKNKNLQSIDMSSNTLKFI--TKGLFNKFSNLRKLILSQNSIIDIFD------GSFDG--L
SKLESLDLSENKLT-ILT-NVFTPLKNLQHLNLSRNNIEFIHENYFNNW-LLQHLDVSHNNLKKVAPGALQL
LPNLARLLLTDNPHLGITQLDTQLLVGTVRRLQQIDASRIGLYQVPEAFTHSVRFLSLVGNRISAVRCGDLD
SYPLLQSLDFSDNKIMLIDDDSLGRLEMLLFLNLNKNLLTAIPRSLPDELKYFSLNNNLVKNLSIPDFKGLP
NLRIVLLQNNNIKFIEDHVFDDLLSLEILDISNNPIQTLSSSSFDGPLSLRDLRLCYLNLSL----PVQDGT
FPISSPENVQMLHLQSSPGLAKLFLADSAALAAFSHLQYLDLRMNDLPEIRKDLLFYLSQLKTLRLHGNKIN
CNTEL-WLKDWMNWNNTL--------------------AAEETC-YYSSTEAKTEVTK-FNC----------
----------TFPETFTISDSLPPVNLY--------STEMINKLLRYYGYL---------------------
-----------------------------------------------------------NN-------KTER
TNK----------------------RGNHRHKK--------------------------NGKQVFD------
-------NQINNIPNTI-------------------------------------ETTKDLTSS---------
-------------------------------------------------ENLFNKS-QD-------------
----------------------------------------------------ENLQLI---QYSKHESYKSK
SIF-RKK-----------DDSME----------------ISK--KGGLSKS---------------------
------------LNTAIN-VSKKIFV-NSSQINITKKNGI--------------------------------
--------SKMVGSKIG-DRVL------------NEST------------------SSQNLK-TEYSPYQLN
HHQYAQYIGMSAVFTLIIIAVIIWASFRFRQR-RRVPV-----------VSPQNDDQIEVSNISGR------
------------------------------------------------------------------------
------------------------------------------------------------------------
-------------------------------VLW--------------------------------------
------------------------------------------------------------------------
------
